# Supplementary material for: Identification of distinct pH- and zeaxanthin-dependent quenching in LHCSR3 from Chlamydomonas reinhardtii
Source: eLife. 2021 Jan 15;10:e60383. doi: 10.7554/eLife.60383 (PMC7864637; doi:10.7554/eLife.60383)
Supplement: Figure 3—source data 2. — Kinetics of Figure 3—source data 1 were fitted with a three-exponential decay function using Vinci two software from ISS. Fractions (fi) and time constants (τi) are reported. Average fluorescence lifetimes were calculated as Σfiτi. The results reported are two independent experiments with two independent biologic replicates. [file elife-60383-fig3-data2.xlsx]

## Sheet: Sheet1
	t1	f1	t2	f2	t3	f3	avg lifetime		t1	f1	t2	f2	t3	f3	avg lifetime		mean avg lifetime	dev.st.
4A+ LL --	0.04	0.27	0.45	0.4	1.77	0.34	0.78		0.04	0.28	0.38	0.4	1.79	0.33	0.75		0.77	0.03
4A+LL 60’	0.04	0.21	0.47	0.43	1.78	0.36	0.85		0.04	0.21	0.43	0.48	1.6	0.32	0.72		0.79	0.1
4A+HL --	0.04	0.16	0.48	0.41	1.61	0.43	0.89		0.04	0.16	0.52	0.53	1.88	0.31	0.87		0.88	0.01
4A+HL 60’	0.04	0.29	0.37	0.46	1.57	0.25	0.58		0.04	0.33	0.4	0.41	1.64	0.26	0.61		0.59	0.02
npq4 lhcsr1 LL --	0.04	0.19	0.54	0.41	2	0.41	1.04		0.04	0.17	0.56	0.39	2	0.44	1.1		1.07	0.04
npq4 lhcsr1 LL 60’	0.04	0.19	0.47	0.46	2.06	0.35	0.95		0.04	0.19	0.44	0.45	2.03	0.36	0.94		0.94	0.01
npq4 lhcsr1 HL --	0.04	0.18	0.42	0.46	2.02	0.36	0.93		0.04	0.19	0.42	0.47	2.09	0.34	0.91		0.92	0.01
npq4 lhcsr1 HL 60’	0.04	0.15	0.4	0.49	1.9	0.36	0.88		0.04	0.2	0.41	0.46	1.94	0.34	0.86		0.87	0.01
npq1 LL --	0.04	0.22	0.43	0.46	2.12	0.32	0.88		0.04	0.31	0.42	0.42	2.33	0.27	0.81		0.85	0.05
npq1 LL 60’	0.04	0.15	0.4	0.52	1.89	0.33	0.84		0.04	0.28	0.46	0.44	2.34	0.29	0.88		0.86	0.03
npq1 HL --	0.04	0.25	0.53	0.44	1.92	0.32	0.85		0.04	0.24	0.52	0.44	2.37	0.32	0.99		0.92	0.1
npq1 HL 60’	0.04	0.35	0.34	0.35	1.46	0.3	0.57		0.04	0.32	0.46	0.42	1.75	0.26	0.66		0.61	0.07
cc4349 LL --	0.04	0.27	0.39	0.43	2.24	0.3	0.86		0.04	0.33	0.44	0.39	2.1	0.29	0.79		0.82	0.05
cc4349 LL 60'	0.04	0.24	0.42	0.45	2.37	0.31	0.94		0.04	0.26	0.41	0.45	1.87	0.29	0.75		0.84	0.14
cc4349 HL --	0.04	0.19	0.42	0.38	1.7	0.42	0.89		0.04	0.21	0.4	0.41	1.66	0.38	0.81		0.85	0.06
cc4349 HL 60'	0.04	0.26	0.34	0.42	1.37	0.31	0.59		0.04	0.25	0.35	0.48	1.76	0.27	0.66		0.62	0.05
zep LL --	0.04	0.41	0.4	0.32	1.93	0.27	0.67		0.04	0.46	0.34	0.33	1.72	0.21	0.49		0.58	0.12
zep LL 60’	0.04	0.21	0.33	0.45	1.58	0.34	0.7		0.04	0.38	0.39	0.37	1.82	0.25	0.61		0.66	0.06
zep HL --	0.04	0.36	0.38	0.39	1.79	0.25	0.61		0.04	0.32	0.27	0.39	1.23	0.3	0.48		0.54	0.09
zep HL 60’	0.04	0.34	0.36	0.39	1.59	0.27	0.59		0.04	0.38	0.31	0.37	1.49	0.24	0.49		0.54	0.07
